# Supplementary material for: Functional Comparison between Endogenous and Synthetic Notch Systems
Source: ACS Synth Biol. 2022 Sep 15;11(10):3343–53. doi: 10.1021/acssynbio.2c00247 (PMC9594772; doi:10.1021/acssynbio.2c00247)
Supplement: Supplementary file 2 — sb2c00247_si_002.xlsx [file sb2c00247_si_002.xlsx]

## Sheet: Sheet1
Supplementary File 1. Plasmids used in each experiment in this study. For each figure panel we list how the cells are referred to in the figure (Cell Name in Figure), the parental plasmid, the plasmid used to generate that cell line (N-terminal extracellular domain-transmembrane domain-cytoplastic domain; N-TM-C), whether they are the same plasmid used in a previous figure (Repeated Cell Line).
Figure Panel	Cell Name in Figure	Plasmid	Vector (backbone)	Promoter	Remarks	cell line	Selection	Repeated Construct	Benchling link
1B+D	hDll1	pcDNA5/TO hDll1-mCherry with spacer	pcDNA5/TO	cmv-teto	sender	CHO	Hygromycin	n/a	https://benchling.com/s/O0Xbe076
1B+D	hDll1-no lysine	pcDNA5-TO-hDll1-no lysines in ICD -mCherry	pcDNA5/TO	cmv-teto	sender	CHO	Hygromycin	n/a	https://benchling.com/s/seq-hzzFaTVu9G42r1S8UyCD
1B+D	hDll1-ΔICD	pcDNA5-TO-hDll1-ΔICD-mCherry	pcDNA5/TO	cmv-teto	sender	CHO	Hygromycin	n/a	https://benchling.com/s/seq-yJWbDZGsO1xXTIVpbqFx
1B+D	hDll4	pcDNA5-TO-hDll4-mCherry with spacer	pcDNA5/TO	cmv-teto	sender	CHO	Hygromycin	n/a	https://benchling.com/s/seq-kFBAtQMOn5i21JY69zyr
1B+D	hDll4-No lysine	pcDNA5-TO-hDll4-no lysines in ICD -mCherry	pcDNA5/TO	cmv-teto	sender	CHO	Hygromycin	n/a	https://benchling.com/s/seq-ZcmodfHpzkUlZDzssT6Y
1B+D	hDll4-ΔICD	pCDNA5-TO-hDll4-ΔICD- mCherry	pcDNA5/TO	cmv-teto	sender	CHO	Hygromycin	n/a	https://benchling.com/s/2X7oqdht
1B	Notch1	Notch1-Gal4			receiver luciferace	CHO	Blasticidin+G418+Zeocin	n/a	Sprinzak et al., 2010)
1D	Notch1-citrine	Notch1-Gal4-citrine			receiver TEC	CHO	Blasticidin+G418	n/a	Shaya et al. 2017
1E+F+G	GFP ligand	PHR-EGFPLigand			sender	U2OS		n/a	https://www.addgene.org/79129/
1E+F+G	GFP-ICD ligand	PHR EGFP-ligand hDll4 ICD			sender	U2OS		n/a	https://benchling.com/s/seq-9koyHuEvezd0ZUGeEpzv
1E+F	αGFP	PHR_PGK_LAG17_synNotch Gal14VP64			receiver luciferace	U2OS		n/a	https://www.addgene.org/79127/
1E+G	αGFP-mCherry	pHR_pGK_LaG17_mCherry -synNotch_Gal4VP64			receiver luciferace	U2OS		n/a	https://benchling.com/s/seq-UWtYPwWQCLr9lQpL4Ng5?m=slm-E2p4EerYuQ43u95g57xC
2B+C	WT	pcDNA5-wt-rdll4-ECD-hdll4-ICD-mch -HIS	pcDNA5	cmv-teto	sender	CHO	Hygromycin	n/a	https://benchling.com/s/seq-2qY1CJFKlyq7uuYa2g4c
2B+C	WT-ΔICD	pcDNA5-wt-rdll4-ECD-hdll4-ΔICD-mch -HIS	pcDNA5	cmv-teto	sender	CHO	Hygromycin	n/a	https://benchling.com/s/seq-R1KWnRAzditGbpcpJHls
2B+C	SLP	pcDNA5-SLP-rdll4-ECD-hdll4-ICD -mch-HIS	pcDNA5	cmv-teto	sender	CHO	Hygromycin	n/a	https://benchling.com/s/seq-Cm44sCBnHhwiAulBZuZW
2B+C	SLP-ΔICD	pcDNA5-SLP-rdll4-ECD-hdll4-ΔICD-mch -HIS	pcDNA5	cmv-teto	sender	CHO	Hygromycin	n/a	https://benchling.com/s/seq-CIXiBX3re4jaLsVcRwNU
2B+C	E12	pcDNA5-E12-rdll4-ECD-hdll4-ICD -mch-HIS	pcDNA5	cmv-teto	sender	CHO	Hygromycin	n/a	https://benchling.com/s/seq-PeGvaILNMkhOsXL0Va0f
2B+C	E12-ΔICD	pcDNA5-E12-rdll4-ECD-hdll4-ΔICD-mch -HIS	pcDNA5	cmv-teto	sender	CHO	Hygromycin	n/a	https://benchling.com/s/seq-hx5tR1c4uoywFlrjarXS
2B	Notch1-Gal4	N1-gal4			receiver luciferace	U2OS	Hygromycin	n/a	Gordon et al. 2015
2C	Notch1-citrine	N1G4-citrine			receiver TEC	CHO	Blasticidin+G418	From Figure 1C	Shaya et al. 2017
3B+C	FKBP-hDll4	pcDNA3.1-FKBP-Dll4-mcherrry			sender	CHO	Zeocin	n/a	https://benchling.com/s/seq-TLQGTAzG9sD32EbPuPau
3B+C	FKBP-hDll4 -ΔICD	pcDNA3.1-FKBP-hDll4-ΔICD-mcherry	fkbp-hdll439pb icd -mch c2	fkbp-hdll439pb icd -mch c3	sender	CHO	Zeocin	n/a	https://benchling.com/s/seq-lwkfcPUZEJuSdwqzgYDU
3B	FRB-Notch1-Gal4	pcDNA5-FRB-Notch1-(E24-E36-NRR)-Gal4			receiver luciferace	U2OS	Hygromycin	n/a	Gordon et al. 2015
3C	FRB-Notch-citrine	PHR- signal seq-FRB- citrine- EGF24-36 notch -gal4			receiver TEC	U2OS		n/a	https://benchling.com/s/seq-jDEhN7RwyycBLp1zvNEm
4B+C	hDll4	pcDNA5-TO-hDll4-mCherry with spacer	pcDNA5/TO	cmv-teto	sender	CHO	Hygromycin	fig 1B
4B+C	hDll4-ΔICD	pCDNA5-TO-hDll4-ΔICD- mCherry	pcDNA5/TO	cmv-teto	sender	CHO	Hygromycin	fig 1B
4B+C	hDll4-PDGFRTM	pcDNA5-hDll4-PDGFRA TM-hDll4-mCherry-			sender	CHO	Hygromycin	n/a	https://benchling.com/s/seq-wNI095kawvvYyOcErPto
4B+C	hDll4-PDGFRTM-ΔICD	pcDNA5-hDll4-PDGFRA TM-ΔICD-mCherry			sender	CHO	Hygromycin	n/a	https://benchling.com/s/seq-EEQwdpGGYMKNnJe7WG0Q
4B	Notch1-Gal4	Notch 1-gal4			receiver luciferace	U2OS	Hygromycin	From Figure 2B
4C	Notch1-citrine	Notch1-citrine-gal4			receiver TEC	CHO	Blasticidin+G418	From Figure 1C
4B+C	FKBP-hDll4	pcDNA3.1-FKBP-Dll4-mcherrry			sender	CHO	Zeocin	fig 3B
4B+C	FKBP-hDll4 -ΔICD	pcDNA3.1-FKBP-hDll4-ΔICD-mcherry	fkbp-hdll439pb icd -mch c2	fkbp-hdll439pb icd -mch c3	sender	CHO	Zeocin	fig 3B
4B+C	FKBP-PDGFRTM-hDll4	pcDNA3.1-FKBP-PDGFRA TM-Dll4-mCherry			sender	CHO	Zeocin	n/a	https://benchling.com/s/seq-SFVkjHGsN8l9bP7BJ5vE
4B+C	FKBP-PDGFRTM-ΔICD	pcDNA3.1-FKBP-PDGFRA TM-ΔICD Dll4-mCherry			sender	CHO	Zeocin	n/a	https://benchling.com/s/seq-fn7dSHYa7cxtz9ELqJXH
4B	FRB-Notch1-Gal4	pcDNA5-FRB-Notch1-(E24-E36-NRR)-Gal4			receiver luciferace	U2OS	Hygromycin	From Figure 3B
4C	FRB-Notch-citrine	PHR- signal seq-FRB- citrine- EGF24-36 notch -gal4			receiver TEC	U2OS		From Figure 3C
5B+C	hDll4-PDGFRTM	pcDNA3.1-FKBP-PDGFRA TM-Dll4-mCherry			sender	CHO	Zeocin	From Figure 4B
5B+C	hDll4-PDGFRTM-ΔICD	pcDNA3.1-FKBP-PDGFRA TM-ΔICD Dll4-mCherry			sender	CHO	Zeocin	From Figure 4B
5B+C	FKBP-ΔEGF-PDGFR™ -hDll4	pcDNA3.1-FKBP-myctag -PDGFRA TM-Dll4-mCherry			sender	CHO	Zeocin	n/a	https://benchling.com/s/seq-6zbrYohJqvHPOWOas7VY
5B+C	FKBP-ΔEGF-PDGFR™ -ΔICD	pcDNA3.1-FKBP-myctag -PDGFRA TM-ΔICD-mCherry			sender	CHO	Zeocin	n/a	https://benchling.com/s/seq-OYWppuPKRhGkxwGwkcnA
5B	FRB-Notch1-Gal4	pcDNA5-FRB-Notch1-(E24-E36-NRR)-Gal4			receiver luciferace	U2OS		From Figure 3B
5C	FRB-Notch-citrine	PHR- signal seq-FRB- citrine- EGF24-36 notch -gal4			receiver TEC	U2OS		From Figure 3C
5E+F	FKBP-hDll4	pcDNA3.1-FKBP-Dll4-mcherrry			sender	CHO	Zeocin	From Figure 3B
5E+F	FKBP-hDll4-ΔICD	pcDNA3.1-FKBP-hDll4-ΔICD-mcherry	fkbp-hdll439pb icd -mch c2	fkbp-hdll439pb icd -mch c3	sender	CHO	Zeocin	From Figure 3B
5E+F	FRB-citrine- ΔEGF-Notch	PHR- signal seq-FRB- citrine-ΔEGF-notch core-gal 4			receiver	U2OS		n/a	https://benchling.com/s/seq-vVCGAi0LeX6MUShuM21k
5E+F	FRB-citrine- EGF-Notch	PHR- signal seq-FRB- citrine- EGF24-36 notch -gal4			receiver	U2OS		From Figure 3C	https://benchling.com/s/seq-jDEhN7RwyycBLp1zvNEm
6A+B	FKBP-hDll4	pcDNA3.1-FKBP-Dll4-mcherrry			sender	CHO	Zeocin	From Figure 3B
6A+B	FKBP-hDll4 -ΔICD	pcDNA3.1-FKBP-hDll4-ΔICD-mcherry	fkbp-hdll439pb icd -mch c2	fkbp-hdll439pb icd -mch c3	sender	CHO	Zeocin	From Figure 3B
6A+B	FKBP-PDGFRTM-hDll4	pcDNA3.1-FKBP-PDGFRA TM-Dll4-mCherry			sender	CHO	Zeocin	From Figure 4B
6A+B	FKBP-PDGFRTM-ΔICD	pcDNA3.1-FKBP-PDGFRA TM-ΔICD Dll4-mCherry			sender	CHO	Zeocin	From Figure 4B
6C+D	FKBP-hDll4	pcDNA3.1-FKBP-Dll4-mcherrry			sender	CHO	Zeocin	From Figure 3B
6C+D	FKBP-hDll4 -ΔICD	pcDNA3.1-FKBP-hDll4-ΔICD-mcherry	fkbp-hdll439pb icd -mch c2	fkbp-hdll439pb icd -mch c3	sender	CHO	Zeocin	From Figure 3B
6C+D	FKBP-ΔEGF-PDGFR™ -hDll4	pcDNA3.1-FKBP-myctag -PDGFRA TM-Dll4-mCherry			sender	CHO	Zeocin	From Figure 5B
6C+D	FKBP-ΔEGF-PDGFR™ -ΔICD	pcDNA3.1-FKBP-myctag -PDGFRA TM-ΔICD-mCherry			sender	CHO	Zeocin	From Figure 5B
6A+B+C+D	FRB-citrine- ΔEGF-Notch	PHR- signal seq-FRB- citrine-ΔEGF-notch core-gal 4			receiver	U2OS		From Figure 6B
